# Supplementary material for: Determination of 18 Intact Glucosinolates in Brassicaceae Vegetables by UHPLC-MS/MS: Comparing Tissue Disruption Methods for Sample Preparation
Source: Molecules. 2021 Dec 30;27(1):231. doi: 10.3390/molecules27010231 (PMC8746615; doi:10.3390/molecules27010231)
Supplement: Supplementary file 1 [file molecules-27-00231-s001.zip]

Archive with 1 entries (1 files):
- molecules-1507681-supplementary.pdf
